# Supplementary material for: A Combination of Magnetic Resonance Imaging Techniques to Localize the Dural Defect in a Case of Superficial Siderosis—A Case Report
Source: Medicines (Basel). 2020 Jun 25;7(6):36. doi: 10.3390/medicines7060036 (PMC7344880; doi:10.3390/medicines7060036)
Supplement: Supplementary file 1 [file medicines-07-00036-s001.zip]

Archive with 5 entries (4 files):
- Video S1.mp4
- __MACOSX/
- __MACOSX/._Video S1.mp4
- Video S2.mp4
- __MACOSX/._Video S2.mp4
